# Supplementary material for: DDoS attack detection in Edge-IIoT digital twin environment using deep learning approach
Source: PeerJ Comput Sci. 2025 Aug 29;11:e3052. doi: 10.7717/peerj-cs.3052 (PMC12453828; doi:10.7717/peerj-cs.3052)
Supplement: Supplemental Information 1 [file peerj-cs-11-3052-s001.zip]

Archive with 1 entries (1 files):
- Adnan_edge-iiot-digital-twins.ipynb
