# Supplementary material for: DDoS attack detection in Edge-IIoT digital twin environment using deep learning approach
Source: PeerJ Comput Sci. 2025 Aug 29;11:e3052. doi: 10.7717/peerj-cs.3052 (PMC12453828; doi:10.7717/peerj-cs.3052)
Supplement: Supplemental Information 1 [file peerj-cs-11-3052-s001.zip › Adnan_edge-iiot-digital-twins.ipynb]

# %% [code]
import numpy as np
import pandas as pd
import matplotlib.pyplot as plt
import seaborn as sns
from random import shuffle
import warnings
import statsmodels.api as sm
from sklearn.preprocessing import LabelEncoder
from sklearn.preprocessing import RobustScaler
from sklearn.model_selection import train_test_split,GridSearchCV
from sklearn.decomposition import PCA
from sklearn.linear_model import LogisticRegression
from sklearn.neighbors import KNeighborsClassifier
from sklearn.tree  import DecisionTreeClassifier
from sklearn.ensemble import RandomForestClassifier
from sklearn import tree
from sklearn import svm
from sklearn.svm import SVC
from sklearn.naive_bayes import GaussianNB
from sklearn import metrics
from sklearn.metrics import confusion_matrix
from sklearn.metrics import RocCurveDisplay
from sklearn.model_selection import GridSearchCV
from mlxtend.plotting import plot_confusion_matrix
from sklearn.ensemble import GradientBoostingClassifier
import xgboost as xgb
import lightgbm as lgb
from catboost import CatBoostClassifier
from sklearn.naive_bayes import GaussianNB
from sklearn.discriminant_analysis import LinearDiscriminantAnalysis
from sklearn.discriminant_analysis import QuadraticDiscriminantAnalysis
from sklearn.linear_model import PassiveAggressiveClassifier
from sklearn.ensemble import AdaBoostClassifier
from sklearn.linear_model import RidgeClassifier

# %% [code]
# Turn off the warnings.
warnings.filterwarnings(action='ignore')
%matplotlib inline

# %% [code]
Trained_Data = pd.read_csv("/kaggle/input/edgeiiotset-cyber-security-dataset-of-iot-iiot/Edge-IIoTset dataset/Selected dataset for ML and DL/ML-EdgeIIoT-dataset.csv" , low_memory=False)
#Tested_Data  = pd.read_csv("../input/nslkdd/ML-EdgeIIoT-dataset.csv" , sep = "," , encoding = 'utf-8')

# %% [code]
Trained_Data

# %% [code]
Columns = (['frame.time', 'ip.src_host', 'ip.dst_host', 'arp.dst.proto_ipv4',
       'arp.opcode', 'arp.hw.size', 'arp.src.proto_ipv4', 'icmp.checksum',
       'icmp.seq_le', 'icmp.transmit_timestamp', 'icmp.unused',
       'http.file_data', 'http.content_length', 'http.request.uri.query',
       'http.request.method', 'http.referer', 'http.request.full_uri',
       'http.request.version', 'http.response', 'http.tls_port', 'tcp.ack',
       'tcp.ack_raw', 'tcp.checksum', 'tcp.connection.fin',
       'tcp.connection.rst', 'tcp.connection.syn', 'tcp.connection.synack',
       'tcp.dstport', 'tcp.flags', 'tcp.flags.ack', 'tcp.len', 'tcp.options',
       'tcp.payload', 'tcp.seq', 'tcp.srcport', 'udp.port', 'udp.stream',
       'udp.time_delta', 'dns.qry.name', 'dns.qry.name.len', 'dns.qry.qu',
       'dns.qry.type', 'dns.retransmission', 'dns.retransmit_request',
       'dns.retransmit_request_in', 'mqtt.conack.flags',
       'mqtt.conflag.cleansess', 'mqtt.conflags', 'mqtt.hdrflags', 'mqtt.len',
       'mqtt.msg_decoded_as', 'mqtt.msg', 'mqtt.msgtype', 'mqtt.proto_len',
       'mqtt.protoname', 'mqtt.topic', 'mqtt.topic_len', 'mqtt.ver',
       'mbtcp.len', 'mbtcp.trans_id', 'mbtcp.unit_id', 'Attack_label',
       'Attack_type'])

# %% [code]
Trained_Data.columns = Columns

# %% [code]
Trained_Data.head(10)

# %% [code]
Trained_Data.info()

# %% [code]


# %% [code]
Trained_Data.describe()

# %% [code]
Results = set(Trained_Data['Attack_type'].values)
print(Results,end=" ")

# %% [code]
drop_columns = ["frame.time", "ip.src_host", "ip.dst_host", "arp.src.proto_ipv4","arp.dst.proto_ipv4",
                "http.file_data","http.request.full_uri","icmp.transmit_timestamp",
                "http.request.uri.query", "tcp.options","tcp.payload","tcp.srcport",
                "tcp.dstport", "udp.port", "mqtt.msg", "icmp.unused", "http.tls_port", 'dns.qry.type', 'dns.retransmit_request_in', "mqtt.msg_decoded_as", "mbtcp.trans_id", "mbtcp.unit_id", "http.request.method", "http.referer", "http.request.version", "dns.qry.name.len", "mqtt.conack.flags", "mqtt.protoname", "mqtt.topic"]

Trained_Data.drop(drop_columns, axis=1, inplace=True)

# %% [code]
Trained_Data.isnull().sum()

# %% [code]
Trained_Data.duplicated().sum()

# %% [code]
Trained_Data.drop_duplicates(subset=None, keep="first", inplace=True)
Trained_Data.duplicated().sum()

# %% [code]
# Check for non-numeric columns
non_numeric_columns = Trained_Data.select_dtypes(exclude=['float64', 'int64']).columns
print("Non-numeric columns:", non_numeric_columns)

# %% [code]
LE = LabelEncoder()
attack_LE= LabelEncoder()
Trained_Data['Attack_type'] = attack_LE.fit_transform(Trained_Data["Attack_type"])

# %% [code]
Trained_Data = Trained_Data.sample(frac=1, random_state=42).reset_index(drop=True)

class_distribution = Trained_Data['Attack_label'].value_counts()
print(class_distribution)

# %% [code]
from imblearn.over_sampling import SMOTE
from collections import Counter

# %% [code]
# Assuming Trained_Data is your DataFrame
# Separate features (X) and target (y)
Xs = Trained_Data.drop(columns=['Attack_label'])
Ys = Trained_Data['Attack_label']

# Print original class distribution
print("Original class distribution:")
print(Counter(Ys))

# Apply SMOTE
smote = SMOTE(random_state=42)
X_res, Y_res = smote.fit_resample(Xs, Ys)

# Combine resampled data into a new DataFrame
Resampled_Data = pd.DataFrame(X_res, columns=Xs.columns)
Resampled_Data['Attack_label'] = Y_res

# Print new class distribution
print("\nNew class distribution after SMOTE:")
print(Counter(Y_res))

# %% [code]
class_distribution = Resampled_Data['Attack_label'].value_counts()
print(class_distribution)

# %% [code]
# X = Trained_Data.drop('Attack_type', axis = 1)
# X = Trained_Data.drop('Attack_label', axis = 1)


# Y= Trained_Data['Attack_label']

# %% [code]
def split_data_by_class(data, class_col, proportions):
    subsets = []

    for proportion in proportions:
        subset = pd.DataFrame(columns=data.columns)
        target_count = int(len(data) * proportion)
        
        for class_label, count in class_distribution.items():
            class_data = data[data[class_col] == class_label]
            subset_size = int(target_count * (count / len(data)))
            subset = pd.concat([subset, class_data.sample(subset_size)])
            
        subsets.append(subset)
        data = data.drop(subset.index)

    return subsets

# %% [code]
# Trained_Data.drop('Attack_type', axis = 1)
Resampled_Data = Resampled_Data.drop('Attack_type', axis = 1)

proportions = [0.25, 0.28, 0.32, 0.15]
# subsets = split_data_by_class(Trained_Data, 'Attack_label', proportions)
subsets = split_data_by_class(Resampled_Data, 'Attack_label', proportions)

M1_data, M2_data, M3_data, test_data = subsets

# %% [code]
print("M1_data Class Distribution")
print(M1_data['Attack_label'].value_counts())
print("---------------------------------")
print("M2_data Class Distribution")
print(M2_data['Attack_label'].value_counts())
print("---------------------------------")
print("M3_data Class Distribution")
print(M3_data['Attack_label'].value_counts())
print("---------------------------------")
print("test_data Class Distribution")
print(test_data['Attack_label'].value_counts())
print("---------------------------------")

# %% [code]


# %% [code]
print(Counter(test_data))

# %% [code]
print("M1_data   : ", M1_data.shape,"    Type : ", type(M1_data))
print("M2_data   : ", M2_data.shape,"    Type : ", type(M2_data))
print("M3_data   : ", M3_data.shape,"    Type : ", type(M3_data))
print("test_data : ", test_data.shape,"    Type : ", type(test_data))

# %% [code]
import pandas as pd
import numpy as np
import string
import re
import random
import tensorflow as tf
from matplotlib import pyplot as plt
import seaborn as sns
from sklearn import model_selection
from sklearn.metrics import classification_report, confusion_matrix, roc_curve, roc_auc_score,auc, accuracy_score
from sklearn.preprocessing import StandardScaler, MinMaxScaler
from sklearn.model_selection import train_test_split
from sklearn import datasets
from tensorflow.keras.preprocessing import sequence
from tensorflow.keras.preprocessing.text import Tokenizer
from tensorflow.keras.models import Sequential, Model
from tensorflow.keras.layers import Input, MaxPooling1D, Flatten, Dense, Embedding, Conv1D, MaxPool1D, Dropout, SimpleRNN, LSTM, BatchNormalization
from tensorflow.keras.layers import Flatten
from sklearn.metrics import confusion_matrix, ConfusionMatrixDisplay
from tensorflow.keras.callbacks import LearningRateScheduler
from tensorflow.keras.regularizers import l2
from tensorflow.keras.optimizers import Adam

# %% [markdown]
# Test_Data Setup 

# %% [code]
Y_test = test_data['Attack_label']
X_test = test_data.drop(['Attack_label'], axis=1)

# print(type(X_test))
# sc2 = StandardScaler()
# X_test = sc2.fit_transform(X_test)


Ro_scaler = RobustScaler()
X_test = Ro_scaler.fit_transform(X_test) 

# mmx_scaler = MinMaxScaler()
# X_test = mmx_scaler.fit_transform(X_test) 

print(type(X_test))
print(Y_test)
#X_glob_val


X_test = np.reshape(X_test, (X_test.shape[0], X_test.shape[1], 1))
Y_test = tf.convert_to_tensor(Y_test, dtype=tf.int32)

print(type(X_test))
print(type(Y_test))

# %% [markdown]
# **M1_Data Setup**

# %% [code]
M1_y = M1_data['Attack_label']
M1_x = M1_data.drop(['Attack_label'], axis=1)

X_tr_m1, X_val_m1, Y_tr_m1, Y_val_m1 = train_test_split(M1_x, M1_y, test_size = 0.10, random_state = 0)

print("Shape : ", X_tr_m1.shape, "Type : ", type(X_tr_m1))
print(Y_tr_m1.shape)
print(X_val_m1.shape)
print(Y_val_m1.shape)

class_count_m1 = Y_val_m1.value_counts()
m1_class_0 = class_count_m1[0]
m1_class_1 = class_count_m1[1]

print("m1_class_0 : ", m1_class_0)
print("m1_class_1 : ", m1_class_1)

# sc = StandardScaler()
# X_tr_m1 = sc.fit_transform(X_tr_m1)
# X_val_m1 = sc.transform(X_val_m1)

Ro_scaler = RobustScaler()
X_tr_m1 = Ro_scaler.fit_transform(X_tr_m1) 
X_val_m1= Ro_scaler.transform(X_val_m1)

# mmx_scaler = MinMaxScaler()
# X_tr_m1 = mmx_scaler.fit_transform(X_tr_m1) 
# X_val_m1= mmx_scaler.transform(X_val_m1)

print("Shape : ", X_tr_m1.shape, "Type : ", type(X_tr_m1))


#######################################################################################
X_tr_m1 = np.reshape(X_tr_m1, (X_tr_m1.shape[0], X_tr_m1.shape[1], 1))
X_val_m1 = np.reshape(X_val_m1, (X_val_m1.shape[0], X_val_m1.shape[1], 1))

input_shape = (X_tr_m1.shape[1], X_tr_m1.shape[2])  # Shape: (sequence_length, num_features)
#input_shape = (X_tr_base.shape[1], 1)

Y_tr_m1 = tf.convert_to_tensor(Y_tr_m1, dtype=tf.int32)
Y_val_m1 = tf.convert_to_tensor(Y_val_m1, dtype=tf.int32)

######################################################################################

# %% [markdown]
# M2_Data Setup

# %% [code]
M2_y = M2_data['Attack_label']
M2_x = M2_data.drop(['Attack_label'], axis=1)

X_tr_m2, X_val_m2, Y_tr_m2, Y_val_m2 = train_test_split(M2_x, M2_y, test_size = 0.10, random_state = 0)

print("Shape : ", X_tr_m2.shape, "Type : ", type(X_tr_m2))
print(Y_tr_m2.shape)
print(X_val_m2.shape)
print(Y_val_m2.shape)

class_count_m2 = Y_val_m2.value_counts()
m2_class_0 = class_count_m2[0]
m2_class_1 = class_count_m2[1]

print("m2_class_0 : ", m2_class_0)
print("m2_class_1 : ", m2_class_1)

# sc = StandardScaler()
# X_tr_m2 = sc.fit_transform(X_tr_m2)
# X_val_m2 = sc.transform(X_val_m2)

Ro_scaler = RobustScaler()
X_tr_m2 = Ro_scaler.fit_transform(X_tr_m2) 
X_val_m2= Ro_scaler.transform(X_val_m2)

# mmx_scaler = MinMaxScaler()
# X_tr_m2 = mmx_scaler.fit_transform(X_tr_m2) 
# X_val_m2= mmx_scaler.transform(X_val_m2)

print("Shape : ", X_tr_m2.shape, "Type : ", type(X_tr_m2))


#######################################################################################
X_tr_m2 = np.reshape(X_tr_m2, (X_tr_m2.shape[0], X_tr_m2.shape[1], 1))
X_val_m2 = np.reshape(X_val_m2, (X_val_m2.shape[0], X_val_m2.shape[1], 1))

input_shape2 = (X_tr_m2.shape[1], X_tr_m2.shape[2])  # Shape: (sequence_length, num_features)
#input_shape = (X_tr_base.shape[1], 1)

Y_tr_m2 = tf.convert_to_tensor(Y_tr_m2, dtype=tf.int32)
Y_val_m2 = tf.convert_to_tensor(Y_val_m2, dtype=tf.int32)

######################################################################################

# %% [markdown]
# M3 Data Setup

# %% [code]
M3_y = M3_data['Attack_label']
M3_x = M3_data.drop(['Attack_label'], axis=1)

X_tr_m3, X_val_m3, Y_tr_m3, Y_val_m3 = train_test_split(M3_x, M3_y, test_size = 0.10, random_state = 0)

print("Shape : ", X_tr_m3.shape, "Type : ", type(X_tr_m3))
print(Y_tr_m3.shape)
print(X_val_m3.shape)
print(Y_val_m3.shape)

class_count_m3 = Y_val_m3.value_counts()
m3_class_0 = class_count_m3[0]
m3_class_1 = class_count_m3[1]

print("m3_class_0 : ", m3_class_0)
print("m3_class_1 : ", m3_class_1)

# sc = StandardScaler()
# X_tr_m3 = sc.fit_transform(X_tr_m3)
# X_val_m3 = sc.transform(X_val_m3)

Ro_scaler = RobustScaler()
X_tr_m3 = Ro_scaler.fit_transform(X_tr_m3) 
X_val_m3= Ro_scaler.transform(X_val_m3)

# mmx_scaler = MinMaxScaler()
# X_tr_m3 = mmx_scaler.fit_transform(X_tr_m3) 
# X_val_m3= mmx_scaler.transform(X_val_m3)

print("Shape : ", X_tr_m3.shape, "Type : ", type(X_tr_m3))


#######################################################################################
X_tr_m3 = np.reshape(X_tr_m3, (X_tr_m3.shape[0], X_tr_m3.shape[1], 1))
X_val_m3 = np.reshape(X_val_m3, (X_val_m3.shape[0], X_val_m3.shape[1], 1))

input_shape3 = (X_tr_m3.shape[1], X_tr_m3.shape[2])  # Shape: (sequence_length, num_features)
#input_shape = (X_tr_base.shape[1], 1)

Y_tr_m3 = tf.convert_to_tensor(Y_tr_m3, dtype=tf.int32)
Y_val_m3 = tf.convert_to_tensor(Y_val_m3, dtype=tf.int32)

######################################################################################

# %% [code]
# X_train,X_test,Y_train,Y_test = train_test_split(X, Y, test_size= 0.25 , random_state=42)

# %% [code]
# Ro_scaler = RobustScaler()
# X_train = Ro_scaler.fit_transform(X_train) 
# X_test= Ro_scaler.transform(X_test)

# %% [code]
# X_train.shape, Y_train.shape

# %% [code]
# X_test.shape, Y_test.shape

# %% [code]
# X_tr, X_val, Y_tr, Y_val = train_test_split(X_train, Y_train, test_size = 0.20, random_state = 0)

# %% [code]
def plot_loss(history, name):
    plt.figure(figsize=(6, 3))  # Create a figure for the loss plot

    # Plot validation loss
    plt.plot(history.history['val_loss'], 'r', label='Validation Loss')
    plt.title(name+' Validation Loss')
    plt.xlabel('Epoch')
    plt.ylabel('Loss')
    plt.legend()
    plt.grid(True)
    plt.tight_layout()

    # Save the plot image in the folder
    #plot_file_path = os.path.join(folder, file_to)
    #plt.savefig(plot_file_path, format='png', dpi=200)

    #print(f"Sample plot saved in folder '{folder}' as 'sample_plot.png'.")
    
    
    # Save the loss plot to a file
#     os.chdir(folder)
#     plt.savefig(file_to, format='png', dpi=200)
#     os.chdir(parent)
    plt.show()
    plt.close()  # Close the figure to prevent it from showing

def plot_accuracy(history, name):
    plt.figure(figsize=(6, 3))  # Create a figure for the accuracy plot

    # Plot validation accuracy
    plt.plot(history.history['val_accuracy'], 'b', label='Validation Accuracy')
    plt.title(name+' Validation Accuracy')
    plt.xlabel('Epoch')
    plt.ylabel('Accuracy')
    plt.legend()
    plt.grid(True)
    plt.tight_layout()

    
    # Save the plot image in the folder
    #plot_file_path = os.path.join(folder, file_to)
    #plt.savefig(plot_file_path, format='png', dpi=200)

    #print(f"Sample plot saved in folder '{folder}' as 'sample_plot.png'.")
    
    # Save the accuracy plot to a file
#     os.chdir(folder)
#     plt.savefig(file_to, format='png', dpi=200)
#     os.chdir(parent)
    plt.show()
    plt.close()  # Close the figure to prevent it from showing

# %% [markdown]
## Model M1 Creation and Configuration

# %% [code]
M1 = Sequential()

M1.add(Conv1D(128, 3, activation='relu', input_shape=(33,1),  padding='same'))
# M1.add(BatchNormalization())
M1.add(MaxPool1D(3))
M1.add(Dropout(0.3))
M1.add(Conv1D(64, 3, activation='relu', input_shape=(33,1),  padding='same'))
M1.add(BatchNormalization())
M1.add(MaxPool1D(2))
M1.add(Dropout(0.3))
M1.add(Flatten())
M1.add(Dense(32, activation='relu'))
M1.add(Dropout(0.3))
M1.add(Flatten())
M1.add(Dense(16, activation='relu'))
M1.add(Dense(1, activation='sigmoid'))

#Base_Model.compile(loss='binary_crossentropy', optimizer='adam', metrics=['accuracy'])

lr = 0.004
optim = Adam(learning_rate=lr)

M1.compile(optimizer=optim, loss='binary_crossentropy', metrics=['accuracy'])

# %% [code]
M1.summary()

# %% [code]
M1_Hist = M1.fit(X_tr_m1, Y_tr_m1, validation_data=(X_val_m1,Y_val_m1), epochs=50, batch_size=32)

# %% [code]
model_name = "Base Model (M1)"
plot_accuracy(M1_Hist, model_name)
plot_loss(M1_Hist, model_name)

# %% [code]
M1_loss, M1_acc = M1.evaluate(X_test,Y_test, verbose=0)
print("Model M1 Accuracy on Test Data : ",M1_acc)
print("Model M1 Loss on Test Data     : ",M1_loss)

# %% [markdown]
## Model M2 Creation and Configuration 

# %% [markdown]


# %% [code]
M2 = Sequential(M1.layers[:-1])

# Freeze the copied layers
for layer in M2.layers:
    layer.trainable = False
    
#M2.pop()

# Add new layers for fine-tuning

M2.add(Dense(64, activation='relu'))
M2.add(Flatten())
M2.add(Dropout(0.3))
M2.add(Dense(32, activation='relu'))
M2.add(Flatten())
M2.add(Dropout(0.3))
M2.add(Dense(16, activation='relu'))
M2.add(Flatten())
M2.add(Dropout(0.3))
M2.add(Dense(1, activation='sigmoid'))  # Assuming 5 classes

lr = 0.0004  
optim = Adam(learning_rate=lr)

#Model_B.compile(optimizer='adam', loss='binary_crossentropy', metrics=['accuracy'])
M2.compile(optimizer=optim, loss='binary_crossentropy', metrics=['accuracy'])

# %% [code]
M2_Hist = M2.fit(X_tr_m2, Y_tr_m2, validation_data=(X_val_m2,Y_val_m2), epochs=50, batch_size=32)

# %% [code]
model_name = "Base Model (M2)"
plot_accuracy(M2_Hist, model_name)
plot_loss(M2_Hist, model_name)

# %% [code]
M2_loss, M2_acc = M2.evaluate(X_test,Y_test, verbose=0)
print("Model M2 Accuracy on Test Data : ",M2_acc)
print("Model M2 Loss on Test Data     : ",M2_loss)

# %% [markdown]
## Model M3 Creation and Configuration 

# %% [code]
M3 = Sequential(M2.layers[:-1])

# Freeze the copied layers
for layer in M3.layers:
    layer.trainable = False
    
# for layer in M3.layers[:-4]:  # Keep most layers frozen but unfreeze the last few
#     layer.trainable = False

# for layer in M3.layers[-2:]:  # Unfreeze the last few layers
#     layer.trainable = True
    
#M2.pop()

# Add new layers for fine-tuning

# M3.add(Conv1D(64, 3, activation='relu', input_shape=(33,1),  padding='same'))
# M3.add(MaxPool1D(2))
M3.add(Dropout(0.3))
M3.add(Dense(32, activation='relu'))
M3.add(Flatten())
M3.add(Dense(16, activation='relu'))
# M3.add(Dropout(0.3))
M3.add(Dense(8, activation='relu'))
M3.add(BatchNormalization())
M3.add(Dropout(0.3))
M3.add(Dense(1, activation='sigmoid'))  # Assuming 5 classes

lr = 0.0004  
optim = Adam(learning_rate=lr)

#Model_B.compile(optimizer='adam', loss='binary_crossentropy', metrics=['accuracy'])
M3.compile(optimizer=optim, loss='binary_crossentropy', metrics=['accuracy'])

# %% [code]
M3_Hist = M3.fit(X_tr_m3, Y_tr_m3, validation_data=(X_val_m3,Y_val_m3), epochs=50, batch_size=40)

# %% [code]
model_name = "Base Model (M3)"
plot_accuracy(M3_Hist, model_name)
plot_loss(M3_Hist, model_name)

# %% [code]
M3_loss, M3_acc = M3.evaluate(X_test,Y_test, verbose=0)
print("Model M3 Accuracy on Test Data : ",M3_acc)
print("Model M3 Loss on Test Data     : ",M3_loss)

# %% [code]
def combined_accu_plot(Hist_Base, Hist_B, Hist_C):
    #accuracy = train.history['accuracy']
    acc_m1 = Hist_Base.history['val_accuracy']
    acc_m2 = Hist_B.history['val_accuracy']
    acc_m3 = Hist_C.history['val_accuracy']
    
    #max_length = max(len(acc_base), len(acc_B), len(acc_C))
    
   # acc_base += [None] * (max_length - len(acc_base))
   # acc_B += [None] * (max_length - len(acc_B))
   # acc_C += [None] * (max_length - len(acc_C))
    
    #val_accuracy = [x * 100 for x in val_accuracy]
    epochs = range(len(acc_m1))
    fig, ax = plt.subplots(figsize=(6, 4))
    
    plt.plot(epochs, acc_m1, 'y', label='M1')
    plt.plot(epochs, acc_m2, 'b', label='M2')
    plt.plot(epochs, acc_m3, 'r', label='M3')
    
    plt.xlabel('Epoch')
    plt.ylabel('Accuracy')
    plt.grid(True)
    plt.title('All Models Validation Accuracy Comparison')
    plt.legend()
       
     # Save the accuracy plot to a file
#     os.chdir(folder)
#     plt.savefig(file_to, format='png', dpi=200)
#     os.chdir(parent)
    plt.show()
    plt.close()  # Close the figure to prevent it from showing

# %% [code]
def acc_bar_graph(acc_list, model):
    # Create a figure and axis object
    fig, ax = plt.subplots(figsize=(6, 3))

    # Customize the colors
    colors = ['lightblue', 'lightgreen', 'lightcoral']

    # Set the desired width for the bars
    bar_width = 0.5  # Adjust this value as needed

    # Create the bar chart with custom colors and width
    bars = ax.bar(models, acc_list, color=colors, width=bar_width)

    # Set the y-axis limits to focus on the range of values
    ax.set_ylim(min(acc_list) - 1, max(acc_list) + 1)

    # Add data labels on top of the bars
    for bar, label in zip(bars, acc_list):
        ax.text(
            bar.get_x() + bar.get_width() / 2,
            bar.get_height() + 0.2,
            f'{label:.2f}%',  # Display values as percentages with two decimal places
            ha='center',
            va='bottom',
            fontsize=10,
            fontweight='bold',
        )

    # Customize the plot
    #plt.xlabel('Models')
    plt.ylabel('Accuracy')
    plt.title('Models Accuracy Comparison')
    plt.grid(True)

    # Adjust layout for better readability
    plt.tight_layout()
    plt.title('Test Set Accuracy Comparison')
    plt.legend()

    # Save the accuracy plot to a file
    #os.chdir(folder)
    #plt.savefig(file_to, format='png', dpi=200)
    #os.chdir(parent)
    plt.show()
    plt.close()  # Close the figure to prevent it from showing

# %% [code]
combined_accu_plot(M1_Hist, M2_Hist, M3_Hist)
